# Supplementary material for: Cysteamine Eye Drops in Hyaluronic Acid Packaged in Innovative Single-Dose Systems, Part II: Long-Term Stability and Clinical Ocular Biopermanence
Source: Pharmaceutics. 2023 Nov 5;15(11):2589. doi: 10.3390/pharmaceutics15112589 (PMC10675239; doi:10.3390/pharmaceutics15112589)
Supplement: Supplementary file 1 [file pharmaceutics-15-02589-s001.zip]

Archive with 1 entries (1 files):
- pharmaceutics-2661454-supplementary.pdf
